# Supplementary material for: Genome-Wide Identification and Expression Profiling of CONSTANS-Like Genes in Pepper (Capsicum annuum): Gaining an Insight to Their Phylogenetic Evolution and Stress-Specific Roles
Source: Front Plant Sci. 2022 Feb 17;13:828209. doi: 10.3389/fpls.2022.828209 (PMC8892298; doi:10.3389/fpls.2022.828209)
Supplement: Supplementary file 2 [file Data_Sheet_2.xlsx]

## Sheet: Table S1
Table S1 The information of COL gene family in pepper CM334.
Gene accession No.	Size/aa	Length/bp	Chromosome location	Molecular weight/kD	pI	Zunla-1 homologous
CA01g25510	357	1074	chr01:222609867..222611839	40.154	6.4902	CaCOL01
CA02g24020	404	1215	chr02:159410382..159412630	44.5564	5.4208	CaCOL02
CA02g24030	392	1179	chr02:159420717..159422448	43.304	5.3625	CaCOL03
CA02g24040	388	1167	chr02:159427195..159428756	43.2701	5.0321	CaCOL04
CA03g08000	383	1152	chr03:26824534..26828062	42.8253	5.4647	CaCOL06
CA05g04320	426	1281	chr05:14744479..14746782	46.8661	4.8515	CaCOL10
CA11g00830	470	1413	chr11:1474590..1476984	53.5168	5.0256	-
CA11g09890	428	1287	chr11:158681597..158686255	47.0887	7.5047	CaCOL09
CA12g18710	369	1110	chr12:224786467..224788956	41.1081	6.253	CaCOL08

## Sheet: Table S2
Table S2. The COL homologous gene pairs among Capsicum annuum, Solanum lycopersicum and Arabidopsis thaliana.
Orthologous gene pairs		Paralogous gene pairs
AT1G68520	Capana03g000377	AT1G25440	AT1G68520
AT2G33500	Capana00g001486	AT1G28050	AT2G33500
AT2G47890	Capana03g003558	AT3G02380	AT5G15840
AT3G02380	Capana02g003199	AT3G02380	AT5G15850
AT3G21880	Capana00g004489	AT3G07650	AT5G48250
AT5G24930	Capana12g000414	AT3G21880	AT4G15250
AT1G25440	Solyc05g009310.2.1	AT5G15840	AT5G15850
AT2G33500	Solyc05g024010.2.1	Capana02g003199	Capana02g003200
AT2G47890	Solyc09g074560.2.1	Capana02g003199	Capana02g003201
AT3G02380	Solyc02g089540.2.1	Capana02g003200	Capana02g003201
AT3G21880	Solyc05g046040.1.1	Solyc02g089520.1.1	Solyc02g089540.2.1
AT5G24930	Solyc12g096500.1.1	Solyc04g007210.2.1	Solyc05g009310.2.1
AT5G48250	Solyc07g045180.2.1	Solyc05g020020.2.1	Solyc07g045180.2.1
AT5G57660	Solyc07g006630.2.1
Capana00g001486	Solyc05g024010.2.1
Capana00g004489	Solyc05g046040.1.1
Capana01g004030	Solyc08g006530.2.1
Capana02g003199	Solyc02g089520.1.1
Capana02g003199	Solyc02g089540.2.1
Capana02g003200	Solyc02g089520.1.1
Capana02g003200	Solyc02g089540.2.1
Capana02g003201	Solyc02g089520.1.1
Capana02g003201	Solyc02g089540.2.1
Capana03g000377	Solyc03g119540.2.1
Capana03g003558	Solyc09g074560.2.1
Capana07g000030	Solyc07g006630.2.1
Capana12g000414	Solyc12g096500.1.1

## Sheet: Table S3
Table S3. The COL gene information in the selected species.
Species	Gene name	Gene accession No.	Numbers
Arabidopsis thaliana	AthCOL16	AT1G25440.1	17
	AthCOL15	AT1G28050.1
	AthCOL8	AT1G49130.1
	AthCOL6	AT1G68520.1
	AthCOL7	AT1G73870.1
	AthCOL3	AT2G24790.1
	AthCOL14	AT2G33500.1
	AthCOL13	AT2G47890.1
	AthCOL2	AT3G02380.1
	AthCOL9	AT3G07650.1
	AthCOL12	AT3G21880.1
	AthCOL11	AT4G15250.1
	AthCO	AT5G15840.1
	AthCOL1	AT5G15850.1
	AthCOL4	AT5G24930.1
	AthCOL10	AT5G48250.1
	AthCOL5	AT5G57660.1
Brassica rapa	BraCOL9c	Bra001264	25
	BraCOL6a	Bra004035
	BraCOL13	Bra004423
	BraCOL1b	Bra008668
	BraCO	Bra008669
	BraCOL4b	Bra009805
	BraCOL15a	Bra010908
	BraCOL7	Bra010994
	BraCOL16b	Bra012475
	BraCOL5	Bra020425
	BraCOL10b	Bra020709
	BraCOL2	Bra021464
	BraCOL1a	Bra023541
	BraCOL12	Bra023858
	BraCOL16a	Bra024750
	BraCOL9a	Bra029666
	BraCOL15b	Bra030070
	BraCOL3	Bra032061
	BraCOL8	Bra032273
	BraCOL11	Bra032471
	BraCOL6b	Bra033925
	BraCOL4a	Bra036528
	BraCOL10a	Bra037499
	BraCOL9b	Bra040020
	BraCOL14	Bra041077
A. trichopoda	AtrCOL1	evm_27.model.AmTr_v1.0_scaffold00006.243	5
	AtrCOL2	evm_27.model.AmTr_v1.0_scaffold00019.214
	AtrCOL3	evm_27.model.AmTr_v1.0_scaffold00061.184
	AtrCOL4	evm_27.model.AmTr_v1.0_scaffold00066.82
	AtrCOL5	evm_27.model.AmTr_v1.0_scaffold00073.16
Oryza sativa	OsaCOL1	LOC_Os02g08150.1	17
	OsaCOL2	LOC_Os02g39710.1
	OsaCOL3	LOC_Os02g49230.2
	OsaCOL4	LOC_Os02g49880.1
	OsaCOL5	LOC_Os03g22770.1
	OsaCOL6	LOC_Os03g50310.1
	OsaCOL7	LOC_Os04g42020.1
	OsaCOL8	LOC_Os06g01340.1
	OsaCOL9	LOC_Os06g15330.1
	OsaCOL10	LOC_Os06g16370.1
	OsaCOL11	LOC_Os06g19444.1
	OsaCOL12	LOC_Os06g44450.1
	OsaCOL13	LOC_Os07g47140.1
	OsaCOL14	LOC_Os08g15050.1
	OsaCOL15	LOC_Os08g42440.1
	OsaCOL16	LOC_Os09g06464.1
	OsaCOL17	LOC_Os09g33550.1
Populus trichocarpa	PtrCOL1	Potri.001G061800.1	19
	PtrCOL2	Potri.001G323500.1
	PtrCOL3	Potri.002G208100.4
	PtrCOL4	Potri.002G214500.1
	PtrCOL5	Potri.002G220700.1
	PtrCOL6	Potri.003G166000.1
	PtrCOL7	Potri.004G108300.6
	PtrCOL8	Potri.006G173600.1
	PtrCOL9	Potri.006G267700.1
	PtrCOL10	Potri.007G121200.1
	PtrCOL11	Potri.008G120400.1
	PtrCOL12	Potri.008G125200.1
	PtrCOL13	Potri.010G125100.1
	PtrCOL14	Potri.014G170600.1
	PtrCOL15	Potri.015G054600.1
	PtrCOL16	Potri.017G039300.1
	PtrCOL17	Potri.017G107500.1
	PtrCOL18	Potri.018G013800.1
	PtrCOL19	Potri.T094400.1
Vitis vinifera	VviCOL1	GSVIVT01010991001	6
	VviCOL2	GSVIVT01011897001
	VviCOL3	GSVIVT01030127001
	VviCOL4	GSVIVT01030628001
	VviCOL5	GSVIVT01036037001
	VviCOL6	GSVIVT01036499001
Zea mays	ZmaCOL1	GRMZM2G012717_P01	17
	ZmaCOL2	GRMZM2G013398_P04
	ZmaCOL3	GRMZM2G021777_P01
	ZmaCOL4	GRMZM2G038783_P01
	ZmaCOL5	GRMZM2G041991_P01
	ZmaCOL6	GRMZM2G042198_P01
	ZmaCOL7	GRMZM2G075562_P01
	ZmaCOL8	GRMZM2G092363_P01
	ZmaCOL9	GRMZM2G095598_P01
	ZmaCOL10	GRMZM2G107886_P01
	ZmaCOL11	GRMZM2G114137_P01
	ZmaCOL12	GRMZM2G134671_P01
	ZmaCOL13	GRMZM2G144346_P01
	ZmaCOL14	GRMZM2G148772_P01
	ZmaCOL15	GRMZM2G167560_P01
	ZmaCOL16	GRMZM2G176173_P01
	ZmaCOL17	GRMZM2G405368_P01
Carica Papaya	CpaCOL1	evm.model.supercontig_123.53	10
	CpaCOL2	evm.model.supercontig_1332.1
	CpaCOL3	evm.model.supercontig_136.56
	CpaCOL4	evm.model.supercontig_19.26
	CpaCOL5	evm.model.supercontig_3.516
	CpaCOL6	evm.model.supercontig_65.76
	CpaCOL7	evm.model.supercontig_70.6
	CpaCOL8	evm.model.supercontig_8.239
	CpaCOL9	evm.model.supercontig_9.175
	CpaCOL10	evm.model.supercontig_95.76
Fragaria vesca	FveCOL1	mrna03742.1-v1.0-hybrid	8
	FveCOL2	mrna04172.1-v1.0-hybrid
	FveCOL3	mrna14981.1-v1.0-hybrid
	FveCOL4	mrna15552.1-v1.0-hybrid
	FveCOL5	mrna23905.1-v1.0-hybrid
	FveCOL6	mrna24941.1-v1.0-hybrid
	FveCOL7	mrna25171.1-v1.0-hybrid
	FveCOL8	mrna27383.1-v1.0-hybrid
Solanum lycopersicum	SlyCOL1	Solyc02g089520.1.1	13
	SlyCOL2	Solyc02g089540.2.1
	SlyCOL3	Solyc03g119540.2.1
	SlyCOL4	Solyc04g007210.2.1
	SlyCOL5	Solyc05g009310.2.1
	SlyCOL6	Solyc05g020020.2.1
	SlyCOL7	Solyc05g024010.2.1
	SlyCOL8	Solyc05g046040.1.1
	SlyCOL9	Solyc07g006630.2.1
	SlyCOL10	Solyc07g045180.2.1
	SlyCOL11	Solyc08g006530.2.1
	SlyCOL12	Solyc09g074560.2.1
	SlyCOL13	Solyc12g096500.1.1
Solanum tuberosum	StuCOL1	PGSC0003DMP400002288	16
	StuCOL2	PGSC0003DMP400009430
	StuCOL3	PGSC0003DMP400009918
	StuCOL4	PGSC0003DMP400017796
	StuCOL5	PGSC0003DMP400017799
	StuCOL6	PGSC0003DMP400020149
	StuCOL7	PGSC0003DMP400025662
	StuCOL8	PGSC0003DMP400030430
	StuCOL9	PGSC0003DMP400030431
	StuCOL10	PGSC0003DMP400044086
	StuCOL11	PGSC0003DMP400045675
	StuCOL12	PGSC0003DMP400047781
	StuCOL13	PGSC0003DMP400050196
	StuCOL14	PGSC0003DMP400050197
	StuCOL15	PGSC0003DMP400050198
	StuCOL16	PGSC0003DMP400051145

## Sheet: Table S4
Table S4. Primers of CaCOLs for quantitative real-time PCR.
Gene name	Sense Primer	Anti-sense Primer
Actin	TGGTATTGTGTTGGACTCT	CTTCATCAGGTTATCAGTTAGG
CaCOL01	TCAATCCATCAGCCAGAG	CAGAGTTCCTTACGAATGTG
CaCOL02	GTGAGGAAGTAGTGGATGA	GTAATGTAGTTGCTGCTGAT
CaCOL03	GGTGGTTCTATGATGATTGG	TGATTGTTGTTGGTATTGCTA
CaCOL04	GTTGACATCGTTGGTGAT	GCTGCTTCATCTTCATCTT
CaCOL05	ATCAAGGATATTATGGAGGACAT	AATCTGGTGCGTCTCTTC
CaCOL06	TGTGGTGATAGTGGTGAAT	GGAGCATTGTGAGATTGTT
CaCOL07	CCACGACCAGAGACATAG	GACACAACAGAAGAGTAATCAA
CaCOL08	GACAGAGAAGCGAGAGTAA	AAGCATCAACGGCAATAAG
CaCOL09	TGCTGTGGTGTATCTACTG	CTTATCATATCTTCGTGTCTTCTT
CaCOL10	ACAATGAATGCTACTGCTAAT	AGTGATGTTGGAGAGTGATA
